# Supplementary material for: Adverse caregiving in infancy blunts neural processing of the mother
Source: Nat Commun. 2020 Feb 28;11:1119. doi: 10.1038/s41467-020-14801-3 (PMC7048726; doi:10.1038/s41467-020-14801-3)
Supplement: Supplementary file 3 — Source Data [file 41467_2020_14801_MOESM3_ESM.xlsx]

## Sheet: Figure 3a
	SSP Reunion Behavior - Children
		Typical Behavior	Atypical Behavior
	Low Risk	7	3			Low Risk: 70 percent show typical approach behavior
	High Risk	3	8			High Risk: 27.3 percent show typical approach behavior upon reunion
	Please see data for Figure S1, Human Subject Info

## Sheet: Figure 3b
	SSP Reunion behavior- Rodent
	Time spent in atypical reunion behaviors (seconds)
		Control			Adversity-reared
	Pup ID	Atypical	Typical	Pup ID	Atypical	Typical
	523.1	0	300	530.1	0	300
	523.2	0	300	961.1	0	300		Control: 12.5 percent show atypical behavior, 87.5 percent show typical
	531.4	0	300	947.3	300	0
	530.2	0	300	947.1	300	0		Adversity-reared: 62.5 percent show atypical behavior, 37.5 percent show typical
	504.1	0	300	961.3	300	0
	548.4	0	300	537.1	132.51	167.49
	548.2	300	0	531.2	0	300
	548.1	0	300	537.2	100.29	199.71

## Sheet: Figure 3c
	SSP Alone vs Reunion LFP
		LFP all frequencies-Ratio
		CONTROL													ADVERSITY-REARED
		Hz									MEAN	SEM			Hz									MEAN	SEM
		0	0.976247	1.42466	1.31372	0.85861	0.949759	0.798749	1.1842		1.07228	0.0899339			0	1.43452	0.946676	1.97397	0.693356	0.889156	0.483335	0.934559		1.0508	0.188966
		4.88281	0.957129	1.55526	1.2791	0.799717	0.957845	0.902347	1.21936		1.09582	0.100394			4.88281	1.31445	0.917088	1.67278	0.710326	0.909156	0.540399	0.923992		0.998312	0.14372
		9.76562	0.963121	1.46275	1.36593	0.843194	0.978594	1.07791	1.56103		1.17893	0.105915			9.76562	1.14428	0.91037	1.76515	0.772359	0.890275	0.674974	0.851445		1.00127	0.138518
		14.6484	0.972417	1.16919	1.10749	0.912235	0.96766	1.01318	1.49324		1.09077	0.0748762			14.6484	0.997224	0.936331	2.0755	0.864142	0.883806	0.866548	0.934872		1.07977	0.16692
		19.5312	0.912062	1.00328	1.02655	0.884626	0.967031	0.961258	1.06485		0.974236	0.0238579			19.5312	0.849133	0.933522	1.63701	0.980986	0.920228	1.15528	1.03947		1.07366	0.100874
		24.4141	0.896772	0.931477	0.921148	0.841389	0.964245	0.91074	0.801186		0.89528	0.0211202			24.4141	0.757887	0.955764	1.35149	1.05771	0.965858	1.39561	1.00555		1.06998	0.0860334
		29.2969	0.890022	0.876423	0.827895	0.819304	0.971079	0.848177	0.689742		0.846092	0.0323559			29.2969	0.735421	0.956876	0.981973	1.15736	0.92364	1.57374	1.02647		1.05078	0.0993559
		34.1797	0.856065	0.864547	0.842358	0.836897	0.975323	0.813915	0.689385		0.839784	0.0318304			34.1797	0.796899	0.945044	0.767314	1.26859	0.926161	1.59191	1.0256		1.04593	0.110438
		39.0625	0.844702	0.889676	0.781352	0.873281	0.970769	0.788215	0.726078		0.839153	0.0307805			39.0625	0.882177	0.922163	0.729885	1.34578	0.977983	1.52552	1.00213		1.05509	0.105546
		43.9453	0.835257	0.903255	0.7676	0.903644	0.949289	0.806774	0.719686		0.840787	0.0311812			43.9453	0.954074	0.917455	0.7165	1.26596	0.980214	1.3269	0.976057		1.01959	0.0794581
		48.8281	0.822325	0.859348	0.788382	0.907081	0.940625	0.767433	0.722321		0.829645	0.029415			48.8281	0.965241	0.925929	0.721162	1.19191	0.996421	1.23484	0.898963		0.990638	0.0665533
		53.7109	0.809741	0.826333	0.762333	0.910581	0.941431	0.755731	0.700423		0.815225	0.03262			53.7109	0.994717	0.912495	0.707951	1.29237	0.978913	1.29924	0.933259		1.01699	0.0803088
		58.5938	0.791775	0.816531	0.769087	0.927322	0.946136	0.744044	0.689203		0.812014	0.0356102			58.5938	1.03019	0.900869	0.688093	1.34757	0.952466	1.30808	0.953753		1.02586	0.0877581
		63.4766	0.792769	0.831796	0.768023	0.95523	0.94987	0.750552	0.680546		0.818398	0.0387261			63.4766	1.02195	0.887825	0.668536	1.38714	0.966566	1.35735	0.943672		1.03329	0.0972286
		68.3594	0.775439	0.830186	0.809976	0.994704	0.942846	0.758369	0.681356		0.827554	0.0409482			68.3594	1.00546	0.892311	0.673225	1.35058	0.993142	1.34324	0.945201		1.02902	0.0921033
		73.2422	0.772035	0.826071	0.784618	1.04673	0.934517	0.753557	0.669143		0.826668	0.0475527			73.2422	1.02184	0.902541	0.685817	1.29017	0.988318	1.2626	0.947773		1.01415	0.0791788
		78.125	0.762699	0.841484	0.787617	1.07926	0.932315	0.74922	0.652574		0.82931	0.052793			78.125	1.06281	0.888658	0.697737	1.23691	0.912294	1.16381	0.953465		0.987956	0.0689222
		83.0078	0.75732	0.8474	0.771156	1.09728	0.927532	0.777028	0.653884		0.833086	0.0542824			83.0078	1.09137	0.901806	0.688725	1.23999	0.879949	1.13618	0.855822		0.970547	0.0723988
		87.8906	0.746709	0.853309	0.798423	1.12142	0.923835	0.795798	0.663143		0.843233	0.0556331			87.8906	1.04324	0.946072	0.685875	1.2416	0.901971	1.19013	0.878393		0.983898	0.072466
		92.7734	0.742196	0.839012	0.786712	1.12667	0.919326	0.858864	0.684731		0.851073	0.0544423			92.7734	1.06333	0.939712	0.659694	1.20727	0.911274	1.13537	0.923208		0.977123	0.0681118
		97.6562	0.742557	0.836769	0.814422	1.09789	0.920034	0.908227	0.673036		0.856133	0.0520489			97.6562	1.12313	0.916331	0.661663	1.17277	0.924007	1.0442	0.942033		0.969162	0.0637918
		LFP by Hz band
			Control								Adversity-reared
		Delta	0.966688	1.48996	1.29641	0.829163	0.953802	0.850548	1.20178		1.37449	0.931882	0.701841	0.899156	0.511867	0.929276	0.829163
		Theta	0.967769	1.31597	1.23671	0.877714	0.973127	1.04554	1.52714		1.07075	0.923351	0.818251	0.88704	0.770761	0.893158	0.877714
		Beta	0.88873	0.918931	0.904489	0.845554	0.96942	0.883523	0.81129		0.784835	0.947802	1.11616	0.933972	1.42914	1.02427	0.845554
		Gamma	0.796406	0.847208	0.779014	0.969512	0.943533	0.765092	0.689522		1.00298	0.905205	1.29484	0.962627	1.29578	0.941009	0.969512

## Sheet: Figure 3d
	Coupling during Reunion
		Coupling vector length
			Control								MEAN	SEM
		Exp 1	0.0237	0.0225	0.0099	0.0252	0.0119	0.0249	0.0157		0.0191143	0.00244759
			Adversity-reared
			0.051	0.058	0.087	0.013	0.033	0.0411	0.014		0.0424429	0.00984092
		Probability that vector sig diff from zero, i.e. evidence of phase-locking/coupling:
		Adversity-reared					Control
		0.00030443					0.1663
		8.6628e-08					0.4335
		0.5809					0.7198
		0.0191					0.4081
		0.8592					0.7661
		0.7583					0.329
		0.0199					0.406
		4 of 7 show coupling					0 of 7 show coupling
		57.1429	Percent

## Sheet: Figure 4a
Pup alone
			Control								MEAN	SEM		Adversity-reared							MEAN	SEM
		Delta	0.000233	0.000324	2.18e-07	0.00031	7.22e-06	6.14e-06	6.14e-06		0.000126674	5.83847e-05		0.001034	3.01e-07	0.00028	0.000252	0.000103	0.000103		0.000295383	0.000153706
		Theta	0.000114	0.000174	1.75e-08	0.000223	2.18e-06	1.34e-06	1.34e-06		7.36968e-05	3.61843e-05		0.000305	1.38e-08	0.000168	0.000141	4.22e-05	4.22e-05		0.000116402	4.59691e-05
		Beta	4.42e-05	7.44e-05	5.72e-09	8.37e-05	1.12e-06	1.06e-06	1.06e-06		2.93637e-05	1.41947e-05		3.64e-05	1.38e-08	8.88e-05	7.87e-05	1.17e-05	1.17e-05		3.78856e-05	1.5347e-05
		Gamma	2.32e-05	1.03e-05	3.22e-09	1.35e-05	7.17e-08	9.7e-08	9.7e-08		6.7527e-06	3.4758e-06		1.52e-05	1.04e-08	1.05e-05	1.26e-05	1.03e-06	1.03e-06		6.7284e-06	2.77215e-06

## Sheet: Figure 4b
	Non-nutritive nursing
		Control								MEAN	SEM		Adversity-reared							MEAN	SEM
	Delta	0.000264263	0.000137569	0.000108526	0.000307796	0.000302778	0.000100179	0.000151022		0.000196019	3.47886e-05		0.000300897	0.000336922	0.000115653	0.000167067	0.000276333	0.000206567		0.000233907	3.46886e-05
	Theta	8.42782e-05	4.62866e-05	1.02278e-05	0.000110893	0.000127292	4.20625e-05	3.16817e-05		6.46745e-05	1.64344e-05		0.000159746	0.000204933	8.01714e-05	7.38e-05	0.0001862	6.57833e-05		0.000128439	2.54354e-05
	Beta	2.29642e-05	9.87106e-06	2.0499e-06	2.61375e-05	4.25658e-05	1.0557e-05	7.07846e-06		1.73177e-05	5.31451e-06		4.19271e-05	3.76071e-05	2.53231e-05	1.8315e-05	5.055e-05	1.30667e-05		3.11315e-05	5.94389e-06
	Gamma	8.53611e-06	1.64401e-06	2.10626e-07	2.73723e-06	5.95316e-06	1.16056e-06	7.08684e-07		2.99291e-06	1.17201e-06		1.11922e-05	4.00649e-06	3.95278e-06	1.56075e-06	6.61428e-06	1.17163e-06		4.74969e-06	1.51814e-06

## Sheet: Figure 5a
Hz	Control Milk Ejection								Control Nipple Attached								Control Ratio								Adversity Milk Ejection								Adversity Nipple Attached								Adversity Ratio
0	0.000269	9.49e-05	7.59e-07	9.08e-05	0.000109	6.11e-06	8.44e-05		0.000126974	9.41e-05	3.62e-07	8.89e-05	6.63e-05	3.71e-06	5.43e-05		2.11707	1.00895	2.09795	1.02109	1.64907	1.64392	1.55249		0.00021	8.02e-05	1.01e-06	6.67e-05	8.78e-05	0.00013			0.00016648	6.96e-05	2.61e-07	6.63e-05	5.55e-05	0.000108			1.26035	1.15211	3.86495	1.00538	1.582	1.20769
2.44141	0.00063	0.000181	4.95e-07	0.000236	0.000267	1.19e-05	0.000183		0.000356308	0.000253	2.11e-07	0.000281	0.000256	7.04e-06	0.000381		1.76923	0.717582	2.33962	0.836946	1.04334	1.69721	0.481196		0.000284	0.000167	5.14e-07	0.000193	0.000262	0.000187			0.000406925	0.000202	1.55e-07	0.00021	0.000211	0.000206			0.698371	0.825953	3.31517	0.915745	1.24079	0.911928
4.88281	0.000374	0.000133	1.09e-07	0.00021	0.000201	8.68e-06	0.000126		0.000298935	0.00024	2.76e-08	0.00029	0.000312	4.32e-06	0.000422		1.25061	0.553718	3.96837	0.725522	0.645476	2.0086	0.299198		0.000176	0.000124	1.06e-08	0.000152	0.000257	0.000105			0.00033267	0.000229	2.38e-08	0.000183	0.00027	0.000109			0.529087	0.540861	0.445355	0.828809	0.95125	0.962945
7.32422	0.000251	9.45e-05	5.69e-08	0.000131	0.000103	4.74e-06	7.12e-05		0.000148932	0.000147	1.36e-08	0.000163	0.000205	2.25e-06	0.000158		1.68467	0.64181	4.18479	0.804398	0.503481	2.10218	0.450432		0.000118	7.2e-05	8.2e-09	8.53e-05	0.000154	4.07e-05			0.000197685	0.000142	1.18e-08	9.78e-05	0.000176	6.61e-05			0.599246	0.505237	0.696134	0.872803	0.874064	0.615543
9.76562	0.000112	6.94e-05	3.65e-08	8.1e-05	6.6e-05	3.89e-06	5.4e-05		5.77324e-05	9.1e-05	8.85e-09	9.47e-05	0.000131	1.7e-06	7.71e-05		1.93317	0.762606	4.12448	0.855517	0.504583	2.28662	0.699987		6.34e-05	5.54e-05	6.76e-09	5.96e-05	9.84e-05	2.43e-05			0.000108223	8.5e-05	6.9e-09	6.97e-05	0.000115	5.34e-05			0.586196	0.651799	0.980346	0.854585	0.858535	0.454625
12.207	8.81e-05	5.27e-05	2.5e-08	6.51e-05	5.18e-05	3.82e-06	2.77e-05		3.46931e-05	7.66e-05	6.75e-09	7.79e-05	0.000122	1.62e-06	5.52e-05		2.54009	0.688315	3.70323	0.835582	0.425734	2.36652	0.501429		4.31e-05	4.35e-05	4.94e-09	5.26e-05	8.67e-05	2e-05			6.52454e-05	6.79e-05	5.14e-09	5.98e-05	9.98e-05	4.67e-05			0.660072	0.641279	0.961658	0.880293	0.868081	0.428375
14.6484	7.52e-05	4.11e-05	2.03e-08	5.38e-05	4.55e-05	3.36e-06	1.45e-05		2.46969e-05	6.77e-05	5.65e-09	6.56e-05	0.000108	2.09e-06	2.92e-05		3.04345	0.606945	3.60111	0.821088	0.420186	1.60482	0.496813		3.5e-05	3.63e-05	4.43e-09	4.38e-05	7.68e-05	2.14e-05			4.5193e-05	5.78e-05	4.59e-09	4.81e-05	8.39e-05	3.41e-05			0.775495	0.62862	0.965028	0.910775	0.915984	0.62847
17.0898	7.11e-05	3.57e-05	1.74e-08	4.11e-05	3.8e-05	2.48e-06	1.36e-05		1.89049e-05	4.94e-05	4.97e-09	5.15e-05	8.18e-05	2.44e-06	1.8e-05		3.76209	0.723117	3.49904	0.799131	0.465045	1.0157	0.757409		3.28e-05	3.26e-05	3.94e-09	3.37e-05	5.99e-05	2.3e-05			3.08106e-05	4.7e-05	4.26e-09	4.16e-05	6.42e-05	2.7e-05			1.06513	0.693816	0.923354	0.81002	0.933046	0.851619
19.5312	3.85e-05	3.43e-05	1.52e-08	3.22e-05	3.4e-05	1.93e-06	1.06e-05		1.44399e-05	3.32e-05	4.46e-09	4.19e-05	5.84e-05	2.29e-06	1.04e-05		2.66651	1.03175	3.40729	0.769105	0.582944	0.842776	1.02658		2.92e-05	3.33e-05	3.75e-09	2.42e-05	4.62e-05	2.27e-05			2.18812e-05	3.53e-05	3.99e-09	3.4e-05	4.89e-05	2.44e-05			1.33507	0.941164	0.939075	0.713544	0.944776	0.930066
21.9727	4.78e-05	3.46e-05	1.58e-08	2.64e-05	3.07e-05	1.55e-06	6.36e-06		1.37633e-05	2.36e-05	4.24e-09	3.43e-05	4.16e-05	1.2e-06	7.92e-06		3.47329	1.4657	3.73128	0.770899	0.738715	1.29693	0.802631		2.77e-05	3.53e-05	3.56e-09	1.74e-05	3.61e-05	1.67e-05			2.08687e-05	2.72e-05	4.15e-09	2.55e-05	3.87e-05	1.67e-05			1.3287	1.30064	0.859065	0.682637	0.935089	1.00304
24.4141	3.08e-05	3.43e-05	1.18e-08	2.25e-05	2.77e-05	1.16e-06	5.99e-06		1.63848e-05	1.68e-05	3.93e-09	2.79e-05	3.22e-05	5.61e-07	5.17e-06		1.87903	2.0393	3.00648	0.806825	0.861861	2.07348	1.1571		2.41e-05	3.53e-05	4.16e-09	1.38e-05	2.99e-05	1.48e-05			1.97068e-05	2.21e-05	3.95e-09	2.15e-05	3.15e-05	1.21e-05			1.22178	1.59971	1.05166	0.63967	0.951909	1.227
26.8555	2.93e-05	3.31e-05	9.88e-09	1.87e-05	2.58e-05	9e-07	5.34e-06		1.45132e-05	1.31e-05	3.48e-09	2.24e-05	2.49e-05	2.82e-07	5.25e-06		2.02091	2.5272	2.84323	0.838014	1.03641	3.18999	1.0167		2.22e-05	3.39e-05	4.08e-09	1.18e-05	2.54e-05	1.16e-05			1.98311e-05	1.75e-05	3.2e-09	1.81e-05	2.56e-05	9.28e-06			1.1173	1.94	1.27645	0.651015	0.992592	1.24609
29.2969	2.18e-05	3.28e-05	7.1e-09	1.54e-05	2.26e-05	6.43e-07	4.92e-06		1.14383e-05	1.08e-05	3.03e-09	1.8e-05	2.09e-05	2.27e-07	3.12e-06		1.90585	3.0377	2.33857	0.858827	1.07766	2.82886	1.57872		2.18e-05	2.82e-05	3.78e-09	1.02e-05	2.18e-05	8.34e-06			2.22691e-05	1.29e-05	2.91e-09	1.49e-05	2.08e-05	6.77e-06			0.979824	2.18323	1.29749	0.686781	1.04857	1.23236
31.7383	1.35e-05	2.63e-05	5.92e-09	1.2e-05	1.85e-05	6.75e-07	4.41e-06		1.4206e-05	7.77e-06	2.71e-09	1.4e-05	1.73e-05	2.19e-07	2.14e-06		0.950843	3.39001	2.1833	0.859283	1.06566	3.09054	2.05943		2.15e-05	2.03e-05	3.56e-09	7.84e-06	1.79e-05	6.98e-06			2.23998e-05	1.05e-05	2.6e-09	1.16e-05	1.64e-05	5.43e-06			0.958621	1.93552	1.3697	0.673291	1.08804	1.28583
34.1797	1.43e-05	1.73e-05	6.15e-09	9.47e-06	1.46e-05	6.86e-07	3.62e-06		1.39977e-05	6.79e-06	2.46e-09	1.08e-05	1.41e-05	1.65e-07	1.52e-06		1.02403	2.54067	2.49944	0.879704	1.03441	4.17131	2.37969		1.99e-05	1.47e-05	3.4e-09	5.48e-06	1.43e-05	5.11e-06			1.77834e-05	9.32e-06	2.13e-09	8.5e-06	1.36e-05	4.42e-06			1.11895	1.57908	1.59666	0.645387	1.05701	1.15504
36.6211	1.21e-05	1.31e-05	5.54e-09	7.29e-06	1.17e-05	5.95e-07	2.19e-06		9.09555e-06	6.16e-06	2.34e-09	8.48e-06	1.18e-05	1.15e-07	1.72e-06		1.33194	2.1279	2.36123	0.859161	0.9985	5.17029	1.27392		2.09e-05	1.16e-05	2.67e-09	4.22e-06	1.18e-05	3.91e-06			1.59957e-05	7.02e-06	1.99e-09	6.11e-06	1.14e-05	3.27e-06			1.30745	1.64598	1.34364	0.691222	1.03027	1.1972
39.0625	1.27e-05	1.1e-05	4.58e-09	5.83e-06	8.83e-06	4.5e-07	2.38e-06		9.28292e-06	4.29e-06	2.18e-09	6.64e-06	9.39e-06	9.57e-08	9.53e-07		1.36592	2.57124	2.10173	0.877185	0.940241	4.70208	2.5007		1.93e-05	9.46e-06	2.39e-09	3.31e-06	9.11e-06	3.58e-06			1.47829e-05	5.72e-06	1.82e-09	4.37e-06	9.57e-06	2.36e-06			1.30401	1.65388	1.31642	0.755689	0.951915	1.51861
41.5039	1.14e-05	9.47e-06	4.29e-09	4.71e-06	6.97e-06	3.57e-07	2.7e-06		1.02915e-05	4.26e-06	2.07e-09	5.3e-06	7.68e-06	6.66e-08	9.16e-07		1.1122	2.22267	2.06728	0.888321	0.908026	5.35456	2.9447		1.79e-05	8.54e-06	2.53e-09	2.58e-06	7.32e-06	2.7e-06			1.1977e-05	4.87e-06	1.76e-09	3.46e-06	7.92e-06	2.22e-06			1.49565	1.75459	1.43341	0.74612	0.92507	1.2168
43.9453	1.62e-05	8.91e-06	4.22e-09	4.17e-06	5.82e-06	3.77e-07	2.36e-06		8.46527e-06	3.94e-06	2.07e-09	4.25e-06	6.54e-06	4.98e-08	7.9e-07		1.91715	2.25807	2.0351	0.979835	0.88966	7.56543	2.98926		1.87e-05	7.87e-06	2.34e-09	2.17e-06	6.18e-06	2.25e-06			1.24901e-05	3.68e-06	1.69e-09	2.71e-06	6.69e-06	1.58e-06			1.49573	2.13875	1.38413	0.801758	0.923692	1.42351
46.3867	1.76e-05	9.39e-06	4.35e-09	3.56e-06	5.07e-06	2.72e-07	1.9e-06		7.73478e-06	2.74e-06	1.97e-09	3.52e-06	5.39e-06	4.92e-08	5.63e-07		2.27435	3.43102	2.20871	1.01057	0.939566	5.53409	3.37386		1.87e-05	6.97e-06	2.21e-09	1.85e-06	5.23e-06	2.49e-06			1.47189e-05	3.89e-06	1.67e-09	2.22e-06	5.48e-06	1.63e-06			1.26741	1.79091	1.32713	0.83467	0.953714	1.52638
48.8281	1.96e-05	8.91e-06	4.12e-09	3.08e-06	4.54e-06	2.86e-07	1.51e-06		9.04431e-06	3.28e-06	1.92e-09	2.81e-06	4.57e-06	6.7e-08	7.09e-07		2.16462	2.7184	2.15107	1.0961	0.994129	4.2686	2.13595		1.68e-05	7.44e-06	2.16e-09	1.53e-06	4.55e-06	3.07e-06			1.39686e-05	3.8e-06	1.61e-09	1.74e-06	4.52e-06	1.78e-06			1.2049	1.95534	1.34241	0.880559	1.00674	1.72772
51.2695	1.79e-05	8.24e-06	3.43e-09	2.7e-06	3.84e-06	2.05e-07	1.25e-06		1.114e-05	3.48e-06	1.86e-09	2.33e-06	4.03e-06	4.81e-08	5.92e-07		1.60603	2.37132	1.84272	1.1589	0.954517	4.26302	2.11551		1.62e-05	7.59e-06	2.28e-09	1.37e-06	3.94e-06	2.86e-06			1.37207e-05	3.21e-06	1.59e-09	1.46e-06	3.91e-06	1.66e-06			1.18077	2.36327	1.43917	0.938855	1.00689	1.72665
53.7109	1.88e-05	8.72e-06	2.93e-09	2.43e-06	3.29e-06	1.35e-07	7.31e-07		7.74031e-06	2.43e-06	1.8e-09	1.98e-06	3.32e-06	4.32e-08	4.14e-07		2.43101	3.58744	1.62176	1.23099	0.993166	3.12702	1.76433		1.59e-05	6.79e-06	2.23e-09	1.18e-06	3.3e-06	2.04e-06			1.51362e-05	3.39e-06	1.54e-09	1.27e-06	3.49e-06	1.64e-06			1.04864	2.00307	1.45372	0.930463	0.947906	1.24407
56.1523	2.14e-05	8.16e-06	2.93e-09	2.06e-06	2.8e-06	1.48e-07	9.85e-07		7.47439e-06	2.99e-06	1.75e-09	1.66e-06	2.81e-06	5.55e-08	4.28e-07		2.86548	2.72869	1.67936	1.2388	0.997723	2.66138	2.29859		1.47e-05	6.34e-06	2.37e-09	1.05e-06	2.81e-06	1.75e-06			1.31586e-05	3.12e-06	1.44e-09	1.02e-06	2.87e-06	1.5e-06			1.11751	2.03282	1.64455	1.03747	0.97942	1.16302
58.5938	2.55e-05	7.88e-06	2.84e-09	1.83e-06	2.38e-06	1.62e-07	1.31e-06		1.02747e-05	2.99e-06	1.8e-09	1.46e-06	2.38e-06	3.93e-08	4.85e-07		2.48483	2.63601	1.57717	1.25428	0.999236	4.115	2.70048		1.38e-05	6.58e-06	2.37e-09	9.18e-07	2.38e-06	1.81e-06			1.18575e-05	2.94e-06	1.57e-09	8.03e-07	2.36e-06	1.31e-06			1.16177	2.23878	1.50873	1.1431	1.01146	1.38385
61.0352	2.39e-05	7.98e-06	2.73e-09	1.6e-06	2.1e-06	1.57e-07	1.12e-06		7.37947e-06	1.82e-06	1.79e-09	1.26e-06	2.05e-06	2.46e-08	4.57e-07		3.24039	4.37373	1.52435	1.26772	1.02539	6.39236	2.45666		1.25e-05	6.26e-06	2.35e-09	8.05e-07	2.08e-06	1.66e-06			1.2667e-05	2.62e-06	1.46e-09	7.08e-07	2.12e-06	1.6e-06			0.989148	2.39103	1.60832	1.13631	0.978103	1.03526
63.4766	3.27e-05	7.22e-06	2.42e-09	1.42e-06	1.99e-06	1.26e-07	1.34e-06		5.1561e-06	2.13e-06	1.69e-09	1.07e-06	1.74e-06	2.76e-08	4.24e-07		6.33667	3.39286	1.43584	1.336	1.14675	4.57285	3.16419		1.2e-05	5.22e-06	2.12e-09	7.27e-07	1.87e-06	1.75e-06			1.21775e-05	2.15e-06	1.38e-09	6.14e-07	1.82e-06	1.44e-06			0.981594	2.42617	1.54178	1.18363	1.02324	1.219
65.918	2.4e-05	6.29e-06	2.32e-09	1.29e-06	1.82e-06	1.11e-07	1.3e-06		6.94087e-06	2.22e-06	1.65e-09	9.27e-07	1.52e-06	2.76e-08	3.75e-07		3.45617	2.82799	1.41078	1.39186	1.19707	4.02208	3.46863		1.19e-05	4.71e-06	2.18e-09	6.49e-07	1.67e-06	1.96e-06			1.19365e-05	2.16e-06	1.45e-09	5.42e-07	1.5e-06	8.39e-07			1.00068	2.17765	1.50064	1.19672	1.11068	2.33195
68.3594	2.51e-05	5.81e-06	2.16e-09	1.13e-06	1.61e-06	1.28e-07	1.24e-06		6.84466e-06	1.42e-06	1.65e-09	8.18e-07	1.23e-06	2e-08	2.72e-07		3.66853	4.10244	1.3066	1.38524	1.30229	6.38118	4.56874		1.14e-05	4.81e-06	2.2e-09	5.85e-07	1.42e-06	1.72e-06			1.26454e-05	2.07e-06	1.42e-09	4.66e-07	1.29e-06	8.74e-07			0.898658	2.32925	1.54872	1.25543	1.10426	1.96428
70.8008	2.15e-05	5.97e-06	2.26e-09	9.88e-07	1.42e-06	1.46e-07	1.32e-06		4.73623e-06	1.65e-06	1.61e-09	6.97e-07	1.11e-06	2.48e-08	2.3e-07		4.53566	3.62128	1.40397	1.41831	1.28459	5.87199	5.72438		1.17e-05	4.34e-06	1.98e-09	5.44e-07	1.26e-06	1.62e-06			1.29122e-05	1.69e-06	1.33e-09	3.99e-07	1.12e-06	9.21e-07			0.90613	2.56292	1.4824	1.3638	1.13113	1.75438
73.2422	2.32e-05	5.7e-06	2.14e-09	9.2e-07	1.26e-06	1.17e-07	8.69e-07		5.32065e-06	1.94e-06	1.65e-09	6.2e-07	9.99e-07	3.1e-08	2.11e-07		4.36853	2.93267	1.29127	1.48403	1.26099	3.78443	4.11133		1.09e-05	4.51e-06	1.96e-09	4.9e-07	1.13e-06	1.23e-06			1.28085e-05	1.9e-06	1.43e-09	3.84e-07	9.58e-07	7.96e-07			0.854731	2.36966	1.37509	1.27701	1.17894	1.54069
75.6836	1.77e-05	5.73e-06	2.32e-09	8.54e-07	1.14e-06	1.11e-07	6.49e-07		5.97025e-06	1.38e-06	1.7e-09	5.47e-07	8.42e-07	1.91e-08	2.23e-07		2.96892	4.16419	1.3703	1.56034	1.35457	5.79086	2.90295		9.7e-06	4.31e-06	2.08e-09	4.37e-07	9.91e-07	1.28e-06			1.16448e-05	1.94e-06	1.42e-09	3.54e-07	8.63e-07	7.38e-07			0.833328	2.22458	1.46071	1.23569	1.14878	1.73018
78.125	1.66e-05	5.65e-06	2.32e-09	7.9e-07	1.05e-06	8.45e-08	5.39e-07		5.01336e-06	1.6e-06	1.66e-09	4.79e-07	7.54e-07	1.97e-08	2.05e-07		3.30867	3.51981	1.39094	1.6496	1.39582	4.28982	2.62437		9.5e-06	4.07e-06	1.75e-09	4.01e-07	9.03e-07	1.46e-06			1.05243e-05	1.67e-06	1.37e-09	2.97e-07	7.58e-07	6.91e-07			0.902478	2.44104	1.27601	1.35182	1.19176	2.10583
80.5664	1.29e-05	5.27e-06	2.52e-09	7.73e-07	9.34e-07	9.24e-08	7.47e-07		4.66945e-06	1.9e-06	1.63e-09	4.33e-07	6.83e-07	3.08e-08	1.34e-07		2.75318	2.77941	1.55026	1.78485	1.36791	2.99873	5.57131		9.39e-06	3.79e-06	1.86e-09	3.87e-07	8.08e-07	1.54e-06			1.04843e-05	1.8e-06	1.32e-09	2.52e-07	6.83e-07	5.35e-07			0.895196	2.1061	1.40367	1.53613	1.18351	2.88229
83.0078	8.05e-06	4.49e-06	2.34e-09	7.39e-07	8.89e-07	1.06e-07	4.62e-07		4.86982e-06	1.23e-06	1.72e-09	3.92e-07	5.79e-07	2.26e-08	9.27e-08		1.65201	3.63646	1.35966	1.88313	1.5366	4.70183	4.99184		8.82e-06	3.48e-06	2.03e-09	3.79e-07	7.34e-07	1.25e-06			9.86172e-06	1.64e-06	1.42e-09	2.4e-07	5.68e-07	4.42e-07			0.894756	2.11611	1.42901	1.57958	1.29227	2.82499
85.4492	9.49e-06	4.33e-06	2.3e-09	6.6e-07	7.86e-07	9.62e-08	4.97e-07		4.93832e-06	1.23e-06	1.8e-09	3.44e-07	4.79e-07	1.37e-08	1.1e-07		1.92217	3.50792	1.27604	1.91822	1.64122	7.01789	4.50101		8.2e-06	3.53e-06	1.96e-09	3.56e-07	6.32e-07	7.11e-07			1.0012e-05	1.43e-06	1.32e-09	2.11e-07	4.82e-07	4.48e-07			0.819451	2.46461	1.47991	1.6875	1.31055	1.58903
87.8906	9.47e-06	4.54e-06	2.32e-09	6.28e-07	7.03e-07	6.97e-08	6.07e-07		3.68666e-06	1.36e-06	1.68e-09	3.09e-07	4.45e-07	2.1e-08	1.59e-07		2.56961	3.32803	1.38092	2.03242	1.57977	3.31999	3.81222		7.93e-06	3.41e-06	1.71e-09	3.22e-07	5.74e-07	9.22e-07			9.8545e-06	1.35e-06	1.18e-09	1.91e-07	4.33e-07	4.85e-07			0.804624	2.52448	1.44784	1.68789	1.32678	1.9016
90.332	9.37e-06	4.39e-06	2.18e-09	5.64e-07	6.66e-07	7.3e-08	7.08e-07		3.20277e-06	9e-07	1.73e-09	2.76e-07	3.99e-07	2.26e-08	1.15e-07		2.92599	4.876	1.2568	2.04495	1.67024	3.23247	6.17676		7.42e-06	3.24e-06	1.9e-09	3.03e-07	5.33e-07	1.15e-06			8.07536e-06	1.29e-06	1.31e-09	1.78e-07	3.93e-07	4.91e-07			0.919372	2.51041	1.44881	1.70674	1.35614	2.3456
92.7734	7.65e-06	4.16e-06	2.02e-09	5.25e-07	6.17e-07	6.97e-08	4.38e-07		3.31619e-06	9.42e-07	1.75e-09	2.49e-07	3.56e-07	1.36e-08	7.15e-08		2.30622	4.41979	1.15207	2.1043	1.73299	5.11621	6.12433		6.77e-06	2.9e-06	1.94e-09	2.93e-07	4.86e-07	8.67e-07			7.19572e-06	1.23e-06	1.26e-09	1.55e-07	3.47e-07	5.23e-07			0.941051	2.36477	1.53925	1.88828	1.40128	1.66016
95.2148	1.01e-05	3.75e-06	2.03e-09	5.23e-07	5.63e-07	6.56e-08	3.4e-07		2.60019e-06	1.12e-06	1.68e-09	2.3e-07	3.35e-07	1.69e-08	9.44e-08		3.88192	3.34756	1.21137	2.27463	1.68265	3.88652	3.60304		7.07e-06	2.6e-06	1.83e-09	2.64e-07	4.49e-07	7.88e-07			7.08386e-06	1.03e-06	1.13e-09	1.43e-07	3.2e-07	5.83e-07			0.998089	2.52456	1.6214	1.84314	1.40443	1.35095
97.6562	1.01e-05	3.26e-06	2.13e-09	4.73e-07	5.51e-07	5.67e-08	3.65e-07		2.19672e-06	7.52e-07	1.64e-09	2.12e-07	2.82e-07	2.17e-08	1.18e-07		4.58834	4.34098	1.29776	2.2308	1.9541	2.61709	3.10803		6.69e-06	2.71e-06	1.86e-09	2.53e-07	4.16e-07	8.45e-07			7.03948e-06	9.25e-07	1.14e-09	1.49e-07	2.78e-07	5.07e-07			0.94984	2.92786	1.6379	1.70386	1.49686	1.6681
Hz	Control Milk	CSEM	C_NA	C_NA_SEM		ADV_Milk	ADV_MilkSEM	ADV_NA	ADV_NA_SEM
0	9.3567e-05	3.35837e-05	6.20923e-05	1.77619e-05		9.59517e-05	2.849e-05	7.76902e-05	2.27194e-05
2.44141	0.000215628	7.94039e-05	0.000219223	5.86072e-05		0.000182252	4.08704e-05	0.000206013	5.25357e-05
4.88281	0.000150398	4.87168e-05	0.000223898	6.08664e-05		0.000135668	3.46864e-05	0.000187282	4.86252e-05
7.32422	9.36424e-05	3.21495e-05	0.000117742	3.09801e-05		7.83347e-05	2.23149e-05	0.000113266	3.00988e-05
9.76562	5.51895e-05	1.53432e-05	6.47488e-05	1.84801e-05		5.01845e-05	1.39081e-05	7.18883e-05	1.71894e-05
12.207	4.13207e-05	1.22379e-05	5.25743e-05	1.67082e-05		4.09842e-05	1.20489e-05	5.65751e-05	1.33914e-05
14.6484	3.33543e-05	1.06267e-05	4.24704e-05	1.49535e-05		3.55507e-05	1.0383e-05	4.48496e-05	1.12989e-05
17.0898	2.88568e-05	9.54317e-06	3.17214e-05	1.13677e-05		3.0334e-05	7.89598e-06	3.51025e-05	8.84381e-06
19.5312	2.16493e-05	6.33737e-06	2.29478e-05	8.3154e-06		2.5934e-05	6.22222e-06	2.74142e-05	6.72859e-06
21.9727	2.10608e-05	7.00237e-06	1.74839e-05	6.12914e-06		2.22006e-05	5.60072e-06	2.14955e-05	5.2594e-06
24.4141	1.74945e-05	5.54952e-06	1.41457e-05	4.86066e-06		1.96507e-05	5.20734e-06	1.78185e-05	4.36918e-06
26.8555	1.61643e-05	5.27747e-06	1.14927e-05	3.80189e-06		1.7484e-05	4.92228e-06	1.50524e-05	3.69308e-06
29.2969	1.40243e-05	4.74806e-06	9.21262e-06	3.17717e-06		1.50573e-05	4.31657e-06	1.29403e-05	3.45491e-06
31.7383	1.07701e-05	3.67787e-06	7.94824e-06	2.75974e-06		1.24206e-05	3.55579e-06	1.10554e-05	3.22322e-06
34.1797	8.56888e-06	2.70016e-06	6.76788e-06	2.38646e-06		9.91557e-06	3.07041e-06	8.93759e-06	2.5857e-06
36.6211	6.71151e-06	2.17066e-06	5.33898e-06	1.79459e-06		8.73878e-06	3.08496e-06	7.29962e-06	2.33396e-06
39.0625	5.88494e-06	1.93764e-06	4.37911e-06	1.56995e-06		7.4604e-06	2.79762e-06	6.13412e-06	2.17362e-06
41.5039	5.08733e-06	1.6666e-06	4.07374e-06	1.51037e-06		6.50709e-06	2.62563e-06	5.07479e-06	1.75376e-06
43.9453	5.40589e-06	2.1505e-06	3.43388e-06	1.25456e-06		6.19539e-06	2.76462e-06	4.5253e-06	1.83731e-06
46.3867	5.39948e-06	2.37002e-06	2.85699e-06	1.11226e-06		5.8737e-06	2.75829e-06	4.65676e-06	2.15469e-06
48.8281	5.41859e-06	2.62987e-06	2.92603e-06	1.21415e-06		5.56536e-06	2.47805e-06	4.3017e-06	2.04255e-06
51.2695	4.87692e-06	2.41748e-06	3.08885e-06	1.47556e-06		5.32705e-06	2.41774e-06	3.99371e-06	2.02516e-06
53.7109	4.8727e-06	2.58456e-06	2.27562e-06	1.03146e-06		4.8687e-06	2.40231e-06	4.15462e-06	2.26211e-06
56.1523	5.07942e-06	2.91555e-06	2.20281e-06	9.96161e-07		4.44206e-06	2.23573e-06	3.61167e-06	1.96762e-06
58.5938	5.58069e-06	3.46785e-06	2.51869e-06	1.36396e-06		4.2484e-06	2.1231e-06	3.21201e-06	1.78206e-06
61.0352	5.26568e-06	3.2698e-06	1.85612e-06	9.71648e-07		3.88456e-06	1.9376e-06	3.28608e-06	1.91558e-06
63.4766	6.39977e-06	4.4788e-06	1.50706e-06	6.82725e-07		3.59485e-06	1.83302e-06	3.03381e-06	1.85699e-06
65.918	4.97333e-06	3.27001e-06	1.71602e-06	9.23273e-07		3.48186e-06	1.80837e-06	2.82982e-06	1.84703e-06
68.3594	5.00288e-06	3.42952e-06	1.51519e-06	9.13544e-07		3.32287e-06	1.75275e-06	2.89114e-06	1.97217e-06
70.8008	4.47804e-06	2.93695e-06	1.20709e-06	6.31067e-07		3.24433e-06	1.79888e-06	2.84059e-06	2.02838e-06
73.2422	4.58116e-06	3.18861e-06	1.30333e-06	7.17306e-07		3.04366e-06	1.69899e-06	2.80799e-06	2.01707e-06
75.6836	3.7409e-06	2.4428e-06	1.28329e-06	8.02951e-07		2.78668e-06	1.5153e-06	2.5902e-06	1.83053e-06
78.125	3.53083e-06	2.30031e-06	1.15325e-06	6.76552e-07		2.72263e-06	1.47701e-06	2.32361e-06	1.65625e-06
80.5664	2.95985e-06	1.79214e-06	1.1217e-06	6.41412e-07		2.65281e-06	1.45472e-06	2.2926e-06	1.65772e-06
83.0078	2.10548e-06	1.14946e-06	1.02683e-06	6.60904e-07		2.44417e-06	1.36996e-06	2.12552e-06	1.56431e-06
85.4492	2.26593e-06	1.32896e-06	1.01669e-06	6.73024e-07		2.23849e-06	1.29958e-06	2.09739e-06	1.5955e-06
87.8906	2.28857e-06	1.33534e-06	8.5462e-07	5.03504e-07		2.19329e-06	1.25078e-06	2.05245e-06	1.57181e-06
90.332	2.25331e-06	1.31652e-06	7.02443e-07	4.32679e-07		2.10798e-06	1.1632e-06	1.73811e-06	1.28032e-06
92.7734	1.9231e-06	1.09971e-06	7.07149e-07	4.5193e-07		1.88632e-06	1.06407e-06	1.57533e-06	1.13753e-06
95.2148	2.19195e-06	1.40704e-06	6.2831e-07	3.59441e-07		1.86214e-06	1.10803e-06	1.52683e-06	1.12127e-06
97.6562	2.1154e-06	1.39708e-06	5.12009e-07	2.96603e-07		1.81931e-06	1.05185e-06	1.48327e-06	1.11902e-06

## Sheet: Figure 5b
Milk Ejection
Hz	Control Milk Ejection Ratio								Adversity Milk Ejection Ratio									Hz	Control	CSEM	ADV	ADVSEM
0	2.11707	1.00895	2.09795	1.02109	1.64907	1.64392	1.55249		1.26035	1.15211	3.86495	1.00538	1.582	1.20769				0	1.58436	0.169359	1.67875	0.444093
2.44141	1.76923	0.717582	2.33962	0.836946	1.04334	1.69721	0.481196		0.698371	0.825953	3.31517	0.915745	1.24079	0.911928				2.44141	1.2693	0.255516	1.31799	0.406095
4.88281	1.25061	0.553718	3.96837	0.725522	0.645476	2.0086	0.299198		0.529087	0.540861	0.445355	0.828809	0.95125	0.962945				4.88281	1.35021	0.486094	0.709718	0.0944585
7.32422	1.68467	0.64181	4.18479	0.804398	0.503481	2.10218	0.450432		0.599246	0.505237	0.696134	0.872803	0.874064	0.615543				7.32422	1.48168	0.509843	0.693838	0.0619579
9.76562	1.93317	0.762606	4.12448	0.855517	0.504583	2.28662	0.699987		0.586196	0.651799	0.980346	0.854585	0.858535	0.454625				9.76562	1.59528	0.493307	0.731014	0.081104
12.207	2.54009	0.688315	3.70323	0.835582	0.425734	2.36652	0.501429		0.660072	0.641279	0.961658	0.880293	0.868081	0.428375				12.207	1.58013	0.485342	0.73996	0.0813354
14.6484	3.04345	0.606945	3.60111	0.821088	0.420186	1.60482	0.496813		0.775495	0.62862	0.965028	0.910775	0.915984	0.62847				14.6484	1.51349	0.493709	0.804062	0.0611699
17.0898	3.76209	0.723117	3.49904	0.799131	0.465045	1.0157	0.757409		1.06513	0.693816	0.923354	0.81002	0.933046	0.851619				17.0898	1.5745	0.535107	0.879497	0.0514233
19.5312	2.66651	1.03175	3.40729	0.769105	0.582944	0.842776	1.02658		1.33507	0.941164	0.939075	0.713544	0.944776	0.930066				19.5312	1.47528	0.415324	0.967282	0.0822637
21.9727	3.47329	1.4657	3.73128	0.770899	0.738715	1.29693	0.802631		1.3287	1.30064	0.859065	0.682637	0.935089	1.00304				21.9727	1.75421	0.489412	1.01819	0.10348
24.4141	1.87903	2.0393	3.00648	0.806825	0.861861	2.07348	1.1571		1.22178	1.59971	1.05166	0.63967	0.951909	1.227				24.4141	1.68915	0.300305	1.11529	0.131078
26.8555	2.02091	2.5272	2.84323	0.838014	1.03641	3.18999	1.0167		1.1173	1.94	1.27645	0.651015	0.992592	1.24609				26.8555	1.92464	0.365517	1.20391	0.173851
29.2969	1.90585	3.0377	2.33857	0.858827	1.07766	2.82886	1.57872		0.979824	2.18323	1.29749	0.686781	1.04857	1.23236				29.2969	1.9466	0.316147	1.23804	0.20844
31.7383	0.950843	3.39001	2.1833	0.859283	1.06566	3.09054	2.05943		0.958621	1.93552	1.3697	0.673291	1.08804	1.28583				31.7383	1.94272	0.390681	1.2185	0.175435
34.1797	1.02403	2.54067	2.49944	0.879704	1.03441	4.17131	2.37969		1.11895	1.57908	1.59666	0.645387	1.05701	1.15504				34.1797	2.07561	0.449879	1.19202	0.14575
36.6211	1.33194	2.1279	2.36123	0.859161	0.9985	5.17029	1.27392		1.30745	1.64598	1.34364	0.691222	1.03027	1.1972				36.6211	2.01756	0.566389	1.20263	0.131492
39.0625	1.36592	2.57124	2.10173	0.877185	0.940241	4.70208	2.5007		1.30401	1.65388	1.31642	0.755689	0.951915	1.51861				39.0625	2.1513	0.500338	1.25009	0.138539
41.5039	1.1122	2.22267	2.06728	0.888321	0.908026	5.35456	2.9447		1.49565	1.75459	1.43341	0.74612	0.92507	1.2168				41.5039	2.21397	0.599515	1.26194	0.153657
43.9453	1.91715	2.25807	2.0351	0.979835	0.88966	7.56543	2.98926		1.49573	2.13875	1.38413	0.801758	0.923692	1.42351				43.9453	2.66207	0.862342	1.36126	0.194206
46.3867	2.27435	3.43102	2.20871	1.01057	0.939566	5.53409	3.37386		1.26741	1.79091	1.32713	0.83467	0.953714	1.52638				46.3867	2.68174	0.605414	1.28337	0.144779
48.8281	2.16462	2.7184	2.15107	1.0961	0.994129	4.2686	2.13595		1.2049	1.95534	1.34241	0.880559	1.00674	1.72772				48.8281	2.21841	0.414785	1.35295	0.170134
51.2695	1.60603	2.37132	1.84272	1.1589	0.954517	4.26302	2.11551		1.18077	2.36327	1.43917	0.938855	1.00689	1.72665				51.2695	2.04457	0.41516	1.4426	0.219126
53.7109	2.43101	3.58744	1.62176	1.23099	0.993166	3.12702	1.76433		1.04864	2.00307	1.45372	0.930463	0.947906	1.24407				53.7109	2.10796	0.36833	1.27131	0.167316
56.1523	2.86548	2.72869	1.67936	1.2388	0.997723	2.66138	2.29859		1.11751	2.03282	1.64455	1.03747	0.97942	1.16302				56.1523	2.06715	0.287098	1.32913	0.170725
58.5938	2.48483	2.63601	1.57717	1.25428	0.999236	4.115	2.70048		1.16177	2.23878	1.50873	1.1431	1.01146	1.38385				58.5938	2.25243	0.405141	1.40795	0.181564
61.0352	3.24039	4.37373	1.52435	1.26772	1.02539	6.39236	2.45666		0.989148	2.39103	1.60832	1.13631	0.978103	1.03526				61.0352	2.89723	0.736008	1.35636	0.22829
63.4766	6.33667	3.39286	1.43584	1.336	1.14675	4.57285	3.16419		0.981594	2.42617	1.54178	1.18363	1.02324	1.219				63.4766	3.05502	0.73058	1.3959	0.22133
65.918	3.45617	2.82799	1.41078	1.39186	1.19707	4.02208	3.46863		1.00068	2.17765	1.50064	1.19672	1.11068	2.33195				65.918	2.53923	0.446629	1.55305	0.232905
68.3594	3.66853	4.10244	1.3066	1.38524	1.30229	6.38118	4.56874		0.898658	2.32925	1.54872	1.25543	1.10426	1.96428				68.3594	3.245	0.747898	1.51677	0.222257
70.8008	4.53566	3.62128	1.40397	1.41831	1.28459	5.87199	5.72438		0.90613	2.56292	1.4824	1.3638	1.13113	1.75438				70.8008	3.4086	0.775178	1.53346	0.237725
73.2422	4.36853	2.93267	1.29127	1.48403	1.26099	3.78443	4.11133		0.854731	2.36966	1.37509	1.27701	1.17894	1.54069				73.2422	2.74761	0.523813	1.43269	0.209409
75.6836	2.96892	4.16419	1.3703	1.56034	1.35457	5.79086	2.90295		0.833328	2.22458	1.46071	1.23569	1.14878	1.73018				75.6836	2.87316	0.626365	1.43888	0.199566
78.125	3.30867	3.51981	1.39094	1.6496	1.39582	4.28982	2.62437		0.902478	2.44104	1.27601	1.35182	1.19176	2.10583				78.125	2.59701	0.436966	1.54482	0.242536
80.5664	2.75318	2.77941	1.55026	1.78485	1.36791	2.99873	5.57131		0.895196	2.1061	1.40367	1.53613	1.18351	2.88229				80.5664	2.68652	0.540622	1.66782	0.293579
83.0078	1.65201	3.63646	1.35966	1.88313	1.5366	4.70183	4.99184		0.894756	2.11611	1.42901	1.57958	1.29227	2.82499				83.0078	2.82308	0.596545	1.68945	0.279326
85.4492	1.92217	3.50792	1.27604	1.91822	1.64122	7.01789	4.50101		0.819451	2.46461	1.47991	1.6875	1.31055	1.58903				85.4492	3.11207	0.782499	1.55851	0.220035
87.8906	2.56961	3.32803	1.38092	2.03242	1.57977	3.31999	3.81222		0.804624	2.52448	1.44784	1.68789	1.32678	1.9016				87.8906	2.57471	0.357355	1.61554	0.236808
90.332	2.92599	4.876	1.2568	2.04495	1.67024	3.23247	6.17676		0.919372	2.51041	1.44881	1.70674	1.35614	2.3456				90.332	3.16903	0.675945	1.71451	0.249203
92.7734	2.30622	4.41979	1.15207	2.1043	1.73299	5.11621	6.12433		0.941051	2.36477	1.53925	1.88828	1.40128	1.66016				92.7734	3.27942	0.723957	1.63247	0.195164
95.2148	3.88192	3.34756	1.21137	2.27463	1.68265	3.88652	3.60304		0.998089	2.52456	1.6214	1.84314	1.40443	1.35095				95.2148	2.8411	0.417823	1.62376	0.213976
97.6562	4.58834	4.34098	1.29776	2.2308	1.9541	2.61709	3.10803		0.94984	2.92786	1.6379	1.70386	1.49686	1.6681				97.6562	2.87673	0.461781	1.73074	0.265258
	Control								MEAN	SEM		Adversity-reared							MEAN	SEM
Delta	1.7123	0.760084	2.80198	0.861187	1.11263	1.78324	0.777628		1.40129	0.28367		0.829269	0.839641	2.54182	0.916646	1.25801	1.02752		1.23549	0.269174
Theta	2.30035	0.674919	3.9034	0.829146	0.463496	2.09003	0.537165		1.54264	0.485124		0.655252	0.606734	0.900791	0.879614	0.879166	0.531753		0.742218	0.0665814
Beta	2.21032	2.09443	2.93858	0.822724	0.857837	2.3137	1.34728		1.79784	0.303274		1.14067	1.52164	1.16418	0.687793	0.993878	1.11638		1.10409	0.110288
Gamma	2.85212	3.07195	1.7016	1.25643	1.10264	4.78241	3.08894		2.55087	0.491009		1.09715	2.13715	1.44161	1.06823	1.04145	1.61535		1.40016	0.175295

## Sheet: Figure 5c
Grooming
Control Groom								Control Nipple Attached								Adversity Groom								Adversity Nipple Attached
7.73e-05	8.75e-05	0.00021	4.53e-07	7.93e-05	0.000172	3.46488e-05		5.63e-05	8.57e-05	7.47e-05	2.48e-07	8.89e-05	6.63e-05	2.11e-05		0.000174	5.22e-05	1.01e-06	4.17e-05	8.68e-05	7.84e-05			4.9e-05	7.37e-05	2.61e-07	6.63e-05	5.55e-05	5.71e-05
0.000236	0.000201	0.000381	2.33e-07	0.0002	0.000343	4.62678e-05		0.000139	0.000235	0.000374	1.39e-07	0.000281	0.000256	3.99e-05		0.000355	0.000146	5.14e-07	9.69e-05	0.000221	0.000199			0.000166	0.000198	1.55e-07	0.00021	0.000211	0.000206
0.000239	0.000165	0.000198	1.03e-08	0.000201	0.000207	2.10754e-05		0.000143	0.000225	0.000478	1.47e-08	0.00029	0.000312	2.61e-05		0.000237	0.000145	1.06e-08	6.76e-05	0.000204	0.00017			0.000173	0.0002	2.38e-08	0.000183	0.00027	0.000231
0.000189	9.73e-05	5.74e-05	8.95e-09	0.000136	0.000103	1.41126e-05		8.1e-05	0.000138	0.000109	7.66e-09	0.000163	0.000205	2.08e-05		0.000163	8.67e-05	8.2e-09	4.74e-05	0.000115	0.000108			0.000104	0.000121	1.18e-08	9.78e-05	0.000176	0.000132
0.000111	6.32e-05	3.71e-05	9.05e-09	9.78e-05	8.64e-05	9.89923e-06		4.03e-05	8.57e-05	3.73e-05	5.47e-09	9.47e-05	0.000131	1.83e-05		8.84e-05	5.77e-05	6.76e-09	3.95e-05	7.49e-05	5.76e-05			4.89e-05	7.39e-05	6.9e-09	6.97e-05	0.000115	6.75e-05
6.2e-05	5.65e-05	2.53e-05	3.96e-09	8.98e-05	6.15e-05	1.6238e-05		2.67e-05	7.21e-05	2.94e-05	4.49e-09	7.79e-05	0.000122	1.55e-05		5.11e-05	4.91e-05	4.94e-09	2.62e-05	6.25e-05	5.26e-05			3.35e-05	6.37e-05	5.14e-09	5.98e-05	9.98e-05	4.43e-05
5.52e-05	4.8e-05	2.04e-05	3.26e-09	6.69e-05	5.61e-05	1.7926e-05		2.31e-05	6.46e-05	2.92e-05	4e-09	6.56e-05	0.000108	1.43e-05		3.01e-05	4.25e-05	4.43e-09	3.29e-05	5.55e-05	3.85e-05			2.92e-05	5.69e-05	4.59e-09	4.81e-05	8.39e-05	3.76e-05
4.95e-05	5.33e-05	9.46e-06	2.96e-09	5.9e-05	4.08e-05	8.69592e-06		2.16e-05	4.83e-05	2.41e-05	3.52e-09	5.15e-05	8.18e-05	7.48e-06		1.69e-05	3.77e-05	3.94e-09	3.09e-05	4.66e-05	2.65e-05			2.32e-05	4.45e-05	4.26e-09	4.16e-05	6.42e-05	2.97e-05
4.42e-05	4.84e-05	9.37e-06	1.35e-09	5.8e-05	4.36e-05	2.90615e-06		1.86e-05	3.32e-05	1.4e-05	3.47e-09	4.19e-05	5.84e-05	3.51e-06		1.38e-05	3.54e-05	3.75e-09	2.45e-05	4.15e-05	1.95e-05			1.99e-05	3.28e-05	3.99e-09	3.4e-05	4.89e-05	2.16e-05
3.78e-05	3.18e-05	7.73e-06	4.13e-09	5.08e-05	4.68e-05	1.75619e-06		2.02e-05	2.39e-05	9.61e-06	3.34e-09	3.43e-05	4.16e-05	2.85e-06		1.16e-05	3.33e-05	3.56e-09	2.68e-05	4.24e-05	2.06e-05			2.06e-05	2.51e-05	4.15e-09	2.55e-05	3.87e-05	1.48e-05
5.23e-05	3.03e-05	4.82e-06	3.14e-09	4.41e-05	3.64e-05	1.30442e-06		1.9e-05	1.72e-05	7.27e-06	2.9e-09	2.79e-05	3.22e-05	2.81e-06		1.05e-05	3.01e-05	4.16e-09	1.94e-05	4.48e-05	1.49e-05			1.38e-05	1.85e-05	3.95e-09	2.15e-05	3.15e-05	1.02e-05
4.58e-05	2.87e-05	4.61e-06	4.82e-09	3.74e-05	2.76e-05	1.00166e-06		1.88e-05	1.3e-05	5.28e-06	2.57e-09	2.24e-05	2.49e-05	2.19e-06		9.85e-06	2.62e-05	4.08e-09	1.96e-05	3.98e-05	1.32e-05			1.78e-05	1.31e-05	3.2e-09	1.81e-05	2.56e-05	7.66e-06
4.44e-05	2.3e-05	3.03e-06	2.99e-09	3.21e-05	2.23e-05	6.5016e-07		1.54e-05	1.05e-05	4.7e-06	2.23e-09	1.8e-05	2.09e-05	1.41e-06		8.52e-06	1.69e-05	3.78e-09	1.67e-05	3.31e-05	1.26e-05			1.64e-05	1.12e-05	2.91e-09	1.49e-05	2.08e-05	5.24e-06
4.66e-05	1.8e-05	2.56e-06	1.95e-09	2.79e-05	2.17e-05	5.18911e-07		1.61e-05	8.11e-06	3.31e-06	2.07e-09	1.4e-05	1.73e-05	1.05e-06		8.35e-06	1.27e-05	3.56e-09	8.57e-06	2.85e-05	8.4e-06			1.07e-05	9.55e-06	2.6e-09	1.16e-05	1.64e-05	4.83e-06
5e-05	1.45e-05	2.76e-06	2.41e-09	2.46e-05	1.51e-05	4.45538e-07		1.62e-05	6.83e-06	2.09e-06	1.9e-09	1.08e-05	1.41e-05	8.46e-07		7.57e-06	1.04e-05	3.4e-09	5.17e-06	2.23e-05	5.4e-06			1.45e-05	7.4e-06	2.13e-09	8.5e-06	1.36e-05	5.58e-06
3.69e-05	1.26e-05	2.29e-06	3.08e-09	2e-05	1.13e-05	4.04076e-07		1.43e-05	5.9e-06	1.7e-06	1.8e-09	8.48e-06	1.18e-05	6.27e-07		6.91e-06	7.05e-06	2.67e-09	3.77e-06	1.47e-05	4.73e-06			1.16e-05	5.75e-06	1.99e-09	6.11e-06	1.14e-05	4.08e-06
3.92e-05	1.11e-05	2.72e-06	1.76e-09	1.73e-05	1.21e-05	3.84485e-07		1.33e-05	4.35e-06	1.24e-06	1.64e-09	6.64e-06	9.39e-06	3.88e-07		7.32e-06	6.65e-06	2.39e-09	3.58e-06	1.15e-05	4.87e-06			9.76e-06	5.06e-06	1.82e-09	4.37e-06	9.57e-06	2.62e-06
4.04e-05	1.08e-05	2.53e-06	1.34e-09	1.57e-05	1.09e-05	3.21708e-07		1.61e-05	4.15e-06	1.08e-06	1.69e-09	5.3e-06	7.68e-06	4.07e-07		7e-06	5.5e-06	2.53e-09	5.16e-06	1.01e-05	3.57e-06			1.12e-05	3.89e-06	1.76e-09	3.46e-06	7.92e-06	2.5e-06
3.33e-05	9.81e-06	1.9e-06	1.17e-09	1.44e-05	9.04e-06	2.87144e-07		1.62e-05	3.68e-06	9.46e-07	1.76e-09	4.25e-06	6.54e-06	4.34e-07		7.66e-06	4.54e-06	2.34e-09	3.25e-06	8.13e-06	2.17e-06			7.17e-06	3.37e-06	1.69e-09	2.71e-06	6.69e-06	1.92e-06
2.74e-05	7.44e-06	2.32e-06	1.44e-09	1.31e-05	7.78e-06	2.56898e-07		1.24e-05	2.73e-06	8.12e-07	1.75e-09	3.52e-06	5.39e-06	3.88e-07		8.05e-06	4.52e-06	2.21e-09	3.38e-06	6.71e-06	1.81e-06			8.91e-06	3.3e-06	1.67e-09	2.22e-06	5.48e-06	1.48e-06
4.04e-05	8.39e-06	1.9e-06	1.99e-09	1.16e-05	7.8e-06	2.21801e-07		1.54e-05	3.21e-06	7.17e-07	1.66e-09	2.81e-06	4.57e-06	2.84e-07		7.41e-06	5.38e-06	2.16e-09	2.31e-06	5.48e-06	1.68e-06			1.15e-05	2.96e-06	1.61e-09	1.74e-06	4.52e-06	1.57e-06
3.21e-05	9.12e-06	1.54e-06	1.57e-09	1e-05	6.78e-06	2.0509e-07		1.57e-05	3.2e-06	6.45e-07	1.62e-09	2.33e-06	4.03e-06	2.71e-07		7.2e-06	4.98e-06	2.28e-09	1.49e-06	4.94e-06	1.31e-06			7.75e-06	3.11e-06	1.59e-09	1.46e-06	3.91e-06	1.45e-06
3.03e-05	7.87e-06	1.52e-06	1.97e-09	9.25e-06	5.43e-06	2.20768e-07		1.32e-05	2.39e-06	5.77e-07	1.6e-09	1.98e-06	3.32e-06	2.57e-07		7.74e-06	3.94e-06	2.23e-09	1.1e-06	4.35e-06	1.52e-06			8.81e-06	3.12e-06	1.54e-09	1.27e-06	3.49e-06	9.39e-07
3.66e-05	7.93e-06	1.55e-06	1.51e-09	8.3e-06	4.7e-06	2.13463e-07		1.44e-05	2.92e-06	6.27e-07	1.46e-09	1.66e-06	2.81e-06	1.84e-07		7.89e-06	4.24e-06	2.37e-09	1.62e-06	3.77e-06	1.16e-06			1.09e-05	2.38e-06	1.44e-09	1.02e-06	2.87e-06	6.57e-07
3.99e-05	6.34e-06	1.38e-06	8.29e-10	7.1e-06	4.59e-06	2.27069e-07		1.7e-05	2.77e-06	5e-07	1.46e-09	1.46e-06	2.38e-06	1.86e-07		8.02e-06	4.85e-06	2.37e-09	1.5e-06	3e-06	9.83e-07			8.08e-06	2.52e-06	1.57e-09	8.03e-07	2.36e-06	9.99e-07
3.3e-05	4.53e-06	1.29e-06	1.84e-09	6.11e-06	4.52e-06	2.27001e-07		1.41e-05	1.78e-06	3.55e-07	1.5e-09	1.26e-06	2.05e-06	1.31e-07		6.75e-06	3.9e-06	2.35e-09	8.86e-07	2.48e-06	9.7e-07			8.49e-06	2.22e-06	1.46e-09	7.08e-07	2.12e-06	9.95e-07
3.86e-05	4.65e-06	1.13e-06	3.05e-09	5.25e-06	4.71e-06	1.81675e-07		1.15e-05	2.05e-06	3.18e-07	1.42e-09	1.07e-06	1.74e-06	9.95e-08		7.45e-06	2.74e-06	2.12e-09	6.68e-07	2.24e-06	1.13e-06			7.48e-06	1.65e-06	1.38e-09	6.14e-07	1.82e-06	7.02e-07
3.79e-05	4.84e-06	1.42e-06	2.75e-09	4.48e-06	4.18e-06	1.65012e-07		1.07e-05	2.08e-06	3.06e-07	1.48e-09	9.27e-07	1.52e-06	1.03e-07		1.03e-05	3.29e-06	2.18e-09	6.67e-07	1.99e-06	1.01e-06			5.89e-06	1.94e-06	1.45e-09	5.42e-07	1.5e-06	7.46e-07
3.5e-05	3.16e-06	1.43e-06	2.19e-09	3.61e-06	3.64e-06	2.02783e-07		1.13e-05	1.37e-06	2.5e-07	1.51e-09	8.18e-07	1.23e-06	1.04e-07		9.74e-06	3.11e-06	2.2e-09	6.33e-07	1.62e-06	9.33e-07			6.37e-06	1.79e-06	1.42e-09	4.66e-07	1.29e-06	9.25e-07
2.9e-05	3.54e-06	1.01e-06	2.2e-09	2.92e-06	3.59e-06	2.00571e-07		1.05e-05	1.58e-06	2.11e-07	1.39e-09	6.97e-07	1.11e-06	8.24e-08		6.31e-06	2.31e-06	1.98e-09	5.61e-07	1.32e-06	7.89e-07			5.83e-06	1.28e-06	1.33e-09	3.99e-07	1.12e-06	6.89e-07
3.38e-05	4.67e-06	8.96e-07	2.06e-09	2.45e-06	3.67e-06	1.77179e-07		8.54e-06	1.82e-06	2.31e-07	1.42e-09	6.2e-07	9.99e-07	6.39e-08		7.07e-06	2.66e-06	1.96e-09	4.96e-07	1.17e-06	5.39e-07			5.73e-06	1.71e-06	1.43e-09	3.84e-07	9.58e-07	4.59e-07
3.12e-05	3.38e-06	8.06e-07	1.29e-09	1.97e-06	3.32e-06	1.45359e-07		1.16e-05	1.32e-06	1.81e-07	1.52e-09	5.47e-07	8.42e-07	5.99e-08		7.8e-06	3.02e-06	2.08e-09	4.91e-07	1.11e-06	5.65e-07			7.03e-06	1.85e-06	1.42e-09	3.54e-07	8.63e-07	7.28e-07
2.6e-05	3.4e-06	9.35e-07	1.51e-09	1.62e-06	3.17e-06	1.8711e-07		1.16e-05	1.55e-06	2.16e-07	1.44e-09	4.79e-07	7.54e-07	5.4e-08		7.23e-06	2.45e-06	1.75e-09	4.25e-07	8.98e-07	5.63e-07			5.92e-06	1.28e-06	1.37e-09	2.97e-07	7.58e-07	5.48e-07
2.45e-05	3.77e-06	7.64e-07	1.09e-09	1.43e-06	3e-06	2.36163e-07		1.08e-05	1.8e-06	1.95e-07	1.4e-09	4.33e-07	6.83e-07	4.51e-08		6.64e-06	2.24e-06	1.86e-09	3.93e-07	7.55e-07	4.55e-07			5.56e-06	1.51e-06	1.32e-09	2.52e-07	6.83e-07	3.6e-07
2.77e-05	2.94e-06	7.17e-07	9.59e-10	1.19e-06	2.66e-06	2.40894e-07		1.4e-05	1.21e-06	1.43e-07	1.43e-09	3.92e-07	5.79e-07	5.35e-08		7.3e-06	2.5e-06	2.03e-09	3.73e-07	7.66e-07	4.47e-07			5.17e-06	1.61e-06	1.42e-09	2.4e-07	5.68e-07	3.8e-07
2.47e-05	2.65e-06	8.4e-07	1.26e-09	8.47e-07	2.63e-06	2.20696e-07		1.12e-05	1.19e-06	1.15e-07	1.42e-09	3.44e-07	4.79e-07	5.97e-08		6.12e-06	2.05e-06	1.96e-09	3.32e-07	7.37e-07	3.53e-07			3.73e-06	1.17e-06	1.32e-09	2.11e-07	4.82e-07	6.4e-07
2.76e-05	2.31e-06	5.91e-07	9.25e-10	6.26e-07	2.27e-06	1.85564e-07		9.85e-06	1.3e-06	1.4e-07	1.38e-09	3.09e-07	4.45e-07	6.07e-08		4.94e-06	1.68e-06	1.71e-09	3.04e-07	5.46e-07	3.07e-07			4.31e-06	1.08e-06	1.18e-09	1.91e-07	4.33e-07	4.05e-07
3.21e-05	2.19e-06	6.01e-07	8.44e-10	5.28e-07	2.22e-06	2.16859e-07		8.62e-06	8.88e-07	1.55e-07	1.37e-09	2.76e-07	3.99e-07	5.09e-08		5.43e-06	2.05e-06	1.9e-09	3.67e-07	5.73e-07	2.74e-07			3.57e-06	1.14e-06	1.31e-09	1.78e-07	3.93e-07	2.75e-07
2.95e-05	2.04e-06	5.1e-07	2.07e-09	4.56e-07	2.22e-06	2.69283e-07		8.27e-06	8.98e-07	1.01e-07	1.32e-09	2.49e-07	3.56e-07	5.73e-08		5.1e-06	1.84e-06	1.94e-09	3.06e-07	5.63e-07	2.72e-07			3.07e-06	9.56e-07	1.26e-09	1.55e-07	3.47e-07	3.68e-07
2.29e-05	2.35e-06	6.54e-07	2.9e-09	4.17e-07	2.08e-06	3.7592e-07		6.83e-06	1.05e-06	7.92e-08	1.31e-09	2.3e-07	3.35e-07	6.38e-08		3.94e-06	1.41e-06	1.83e-09	2.87e-07	4.38e-07	2.35e-07			4.09e-06	8.69e-07	1.13e-09	1.43e-07	3.2e-07	4.38e-07
3.07e-05	2e-06	6.48e-07	2.72e-09	4.61e-07	2.22e-06	4.14726e-07		8.33e-06	7.4e-07	6.6e-08	1.23e-09	2.12e-07	2.82e-07	6.13e-08		3.6e-06	1.42e-06	1.86e-09	3.21e-07	4.58e-07	2.47e-07			3.02e-06	9.09e-07	1.14e-09	1.49e-07	2.78e-07	1.9e-07
Hz	Cgroom	CGSEM	C_NA	C_NASEM		Hz	ADgroom	AD_GSEM	AD_NA	AD_NASEM
0	9.44574e-05	2.77529e-05	5.61783e-05	1.2674e-05		0	7.23517e-05	2.38138e-05	5.03102e-05	1.06183e-05
2.44141	0.000201072	5.30138e-05	0.000189291	5.11051e-05		2.44141	0.000169736	4.90957e-05	0.000165193	3.37074e-05
4.88281	0.000147298	3.6308e-05	0.000210588	6.38549e-05		4.88281	0.000137268	3.61589e-05	0.000176171	3.80624e-05
7.32422	8.52602e-05	2.53086e-05	0.000102401	2.80776e-05		7.32422	8.66847e-05	2.31921e-05	0.000105135	2.38755e-05
9.76562	5.79155e-05	1.64317e-05	5.81865e-05	1.76771e-05		9.76562	5.30178e-05	1.2605e-05	6.25012e-05	1.53334e-05
12.207	4.44774e-05	1.1891e-05	4.90864e-05	1.62584e-05		12.207	4.02508e-05	9.41753e-06	5.01842e-05	1.36233e-05
14.6484	3.77899e-05	9.4047e-06	4.35434e-05	1.41918e-05		14.6484	3.32507e-05	7.57958e-06	4.26174e-05	1.14882e-05
17.0898	3.1537e-05	9.30927e-06	3.35405e-05	1.08067e-05		17.0898	2.6434e-05	6.69075e-06	3.38674e-05	8.88967e-06
19.5312	2.94968e-05	9.21564e-06	2.42305e-05	8.03693e-06		19.5312	2.24506e-05	6.11601e-06	2.62007e-05	6.74974e-06
21.9727	2.52415e-05	8.18517e-06	1.89233e-05	5.93642e-06		21.9727	2.24506e-05	6.21727e-06	2.0784e-05	5.25831e-06
24.4141	2.41754e-05	8.24758e-06	1.51976e-05	4.67027e-06		24.4141	1.99507e-05	6.4122e-06	1.59173e-05	4.36296e-06
26.8555	2.07309e-05	7.06384e-06	1.23675e-05	3.79911e-06		26.8555	1.8109e-05	5.6518e-06	1.37105e-05	3.66162e-06
29.2969	1.79262e-05	6.5251e-06	1.01303e-05	3.13936e-06		29.2969	1.46373e-05	4.49428e-06	1.14238e-05	3.12776e-06
31.7383	1.67544e-05	6.52233e-06	8.55315e-06	2.76128e-06		31.7383	1.10873e-05	3.87171e-06	8.8471e-06	2.33034e-06
34.1797	1.5344e-05	6.73153e-06	7.26684e-06	2.48794e-06		34.1797	8.4739e-06	3.09732e-06	8.26369e-06	2.18804e-06
36.6211	1.19282e-05	5.01782e-06	6.11554e-06	2.13773e-06		36.6211	6.19378e-06	1.99958e-06	6.49033e-06	1.81489e-06
39.0625	1.18295e-05	5.1951e-06	5.04423e-06	1.9002e-06		39.0625	5.65373e-06	1.57903e-06	5.2303e-06	1.57344e-06
41.5039	1.15219e-05	5.32588e-06	4.95981e-06	2.14164e-06		41.5039	5.22209e-06	1.37852e-06	4.82863e-06	1.64951e-06
43.9453	9.81976e-06	4.4264e-06	4.57882e-06	2.1333e-06		43.9453	4.29206e-06	1.29261e-06	3.64361e-06	1.13867e-06
46.3867	8.32833e-06	3.64552e-06	3.60596e-06	1.63623e-06		46.3867	4.0787e-06	1.22668e-06	3.56528e-06	1.30588e-06
48.8281	1.00448e-05	5.33479e-06	3.85609e-06	2.0281e-06		48.8281	3.71036e-06	1.1466e-06	3.71527e-06	1.67447e-06
51.2695	8.53524e-06	4.23144e-06	3.73966e-06	2.0759e-06		51.2695	3.32038e-06	1.1377e-06	2.94693e-06	1.11281e-06
53.7109	7.79896e-06	3.99901e-06	3.10366e-06	1.74482e-06		53.7109	3.1087e-06	1.15311e-06	2.93842e-06	1.29382e-06
56.1523	8.47071e-06	4.86387e-06	3.22892e-06	1.91475e-06		56.1523	3.11373e-06	1.15817e-06	2.97141e-06	1.64527e-06
58.5938	8.50541e-06	5.34354e-06	3.47107e-06	2.29085e-06		58.5938	3.05923e-06	1.20976e-06	2.46059e-06	1.19055e-06
61.0352	7.09698e-06	4.40894e-06	2.81107e-06	1.90611e-06		61.0352	2.49806e-06	1.01992e-06	2.42241e-06	1.26209e-06
63.4766	7.78925e-06	5.20515e-06	2.39699e-06	1.54702e-06		63.4766	2.37169e-06	1.09547e-06	2.04456e-06	1.12211e-06
65.918	7.56968e-06	5.11376e-06	2.23393e-06	1.44055e-06		65.918	2.87653e-06	1.55663e-06	1.76991e-06	8.71025e-07
68.3594	6.72071e-06	4.74888e-06	2.15336e-06	1.53812e-06		68.3594	2.67303e-06	1.47834e-06	1.80707e-06	9.47362e-07
70.8008	5.75182e-06	3.91706e-06	2.02597e-06	1.42915e-06		70.8008	1.882e-06	9.41282e-07	1.55322e-06	8.76368e-07
73.2422	6.52361e-06	4.59465e-06	1.75362e-06	1.15632e-06		73.2422	1.98949e-06	1.08347e-06	1.54041e-06	8.717e-07
75.6836	5.83181e-06	4.26047e-06	2.07877e-06	1.59686e-06		75.6836	2.16468e-06	1.20606e-06	1.8044e-06	1.07561e-06
78.125	5.0448e-06	3.52877e-06	2.09349e-06	1.5971e-06		78.125	1.92796e-06	1.11471e-06	1.4674e-06	9.07898e-07
80.5664	4.81446e-06	3.32342e-06	1.99393e-06	1.486e-06		80.5664	1.74748e-06	1.02821e-06	1.39439e-06	8.59989e-07
83.0078	5.06412e-06	3.79687e-06	2.33985e-06	1.94968e-06		83.0078	1.89801e-06	1.138e-06	1.32824e-06	8.01256e-07
85.4492	4.55557e-06	3.38142e-06	1.91273e-06	1.55541e-06		85.4492	1.59899e-06	9.50337e-07	1.03905e-06	5.62449e-07
87.8906	4.79764e-06	3.81695e-06	1.72944e-06	1.36358e-06		87.8906	1.29645e-06	7.66509e-07	1.07003e-06	6.64849e-07
90.332	5.4081e-06	4.46171e-06	1.48432e-06	1.19456e-06		90.332	1.44932e-06	8.48968e-07	9.26218e-07	5.52539e-07
92.7734	4.99962e-06	4.09677e-06	1.41895e-06	1.14754e-06		92.7734	1.34716e-06	7.95638e-07	8.1621e-07	4.69805e-07
95.2148	4.1114e-06	3.14974e-06	1.22704e-06	9.43492e-07		95.2148	1.05197e-06	6.11045e-07	9.76855e-07	6.34363e-07
97.6562	5.20664e-06	4.26073e-06	1.38465e-06	1.16137e-06		97.6562	1.00798e-06	5.55401e-07	7.57857e-07	4.70326e-07

## Sheet: Figure 5d
Grooming
		Hz	Control Groom								Adversity-reared Groom								Hz	C_G	CG_SEM	ADV_G	ADV_G_SEM
		0	1.37426	1.02032	2.80763	1.82401	0.892132	2.60063	1.64		3.55011	0.708138	3.86495	0.627944	1.56452	1.37252			0	1.737	0.278947	1.94803	0.577336
		2.44141	1.69122	0.857831	1.02016	1.67183	0.709746	1.33784	1.16		2.13456	0.738267	3.31517	0.46041	1.0469	0.968174			2.44141	1.20695	0.144251	1.44391	0.440748
		4.88281	1.67238	0.733068	0.413943	0.702666	0.693614	0.662208	0.807		1.37217	0.726448	0.445355	0.368646	0.754901	0.737088			4.88281	0.812126	0.150663	0.734102	0.144287
		7.32422	2.33712	0.705749	0.528853	1.16834	0.83251	0.503097	0.68		1.57008	0.714883	0.696134	0.484834	0.650556	0.818335			7.32422	0.965096	0.243664	0.822471	0.155995
		9.76562	2.76052	0.736602	0.994921	1.65376	1.03304	0.660192	0.54		1.80912	0.781387	0.980346	0.566507	0.652972	0.852533			9.76562	1.197	0.294906	0.940477	0.183637
		12.207	2.32364	0.784055	0.857771	0.881291	1.15241	0.505913	1.05		1.5276	0.771208	0.961658	0.438238	0.625999	1.18791			12.207	1.0793	0.221403	0.918769	0.161591
		14.6484	2.39048	0.74219	0.69905	0.814438	1.021	0.517933	1.26		1.03186	0.746666	0.965028	0.684215	0.66093	1.02408			14.6484	1.06358	0.238897	0.852128	0.0708257
		17.0898	2.28663	1.10453	0.392775	0.842237	1.14672	0.498925	1.16		0.727129	0.846216	0.923354	0.743665	0.725779	0.894241			17.0898	1.06169	0.235611	0.810064	0.0363402
		19.5312	2.37403	1.45902	0.667016	0.389915	1.38673	0.746702	0.828		0.694417	1.08089	0.939075	0.722462	0.849195	0.902364			19.5312	1.12163	0.254553	0.864735	0.0586398
		21.9727	1.8722	1.33007	0.803887	1.23798	1.4826	1.12684	0.615		0.564883	1.32673	0.859065	1.05036	1.09787	1.39735			21.9727	1.2098	0.158406	1.04937	0.125341
		24.4141	2.75151	1.76112	0.663332	1.08131	1.57892	1.13034	0.464		0.761776	1.62579	1.05166	0.900773	1.4251	1.46263			24.4141	1.34722	0.291244	1.20462	0.141938
		26.8555	2.43047	2.2161	0.873317	1.87484	1.67172	1.1064	0.456		0.55414	1.99319	1.27645	1.08088	1.55521	1.72067			26.8555	1.51841	0.275326	1.36342	0.208435
		29.2969	2.87926	2.18849	0.644301	1.34082	1.78439	1.06394	0.461		0.519696	1.50882	1.29749	1.11875	1.59493	2.41532			29.2969	1.48031	0.326662	1.40917	0.254609
		31.7383	2.89458	2.22255	0.775076	0.942616	2.00268	1.25433	0.495		0.778563	1.33013	1.3697	0.736506	1.73393	1.73884			31.7383	1.5124	0.331846	1.28128	0.180182
		34.1797	3.09811	2.12031	1.32011	1.26365	2.28717	1.073	0.526		0.520336	1.39986	1.59666	0.608286	1.64536	0.967463			34.1797	1.66976	0.330074	1.12299	0.202171
		36.6211	2.57512	2.13929	1.34876	1.71314	2.36316	0.957751	0.644		0.595118	1.2258	1.34364	0.6179	1.28619	1.15977			36.6211	1.67732	0.275361	1.03807	0.138773
		39.0625	2.95048	2.55692	2.20142	1.07082	2.59844	1.28433	0.992		0.749736	1.3152	1.31642	0.819566	1.20316	1.86242			39.0625	1.95063	0.308098	1.21109	0.164557
		41.5039	2.5031	2.59598	2.34959	0.794184	2.96004	1.41861	0.79		0.624723	1.41454	1.43341	1.48893	1.27518	1.42589			41.5039	1.91593	0.340127	1.27711	0.133658
		43.9453	2.04793	2.66695	2.01204	0.664319	3.37916	1.38176	0.662		1.06859	1.34802	1.38413	1.19976	1.2154	1.13012			43.9453	1.83059	0.381257	1.22434	0.0498817
		46.3867	2.21112	2.72377	2.86111	0.823567	3.71269	1.44281	0.662		0.90335	1.36902	1.32713	1.52434	1.22292	1.21606			46.3867	2.06244	0.428193	1.26047	0.0850039
		48.8281	2.6267	2.61514	2.65068	1.2021	4.13809	1.70769	0.78		0.641722	1.81705	1.34241	1.32939	1.21026	1.06823			48.8281	2.24577	0.424085	1.23484	0.157017
		51.2695	2.04793	2.85026	2.38613	0.969507	4.29057	1.68382	0.756		0.930244	1.60302	1.43917	1.02068	1.26329	0.899871			51.2695	2.1406	0.454922	1.19271	0.118084
		53.7109	2.29262	3.2924	2.62938	1.23246	4.67816	1.6389	0.858		0.878575	1.2624	1.45372	0.862929	1.24769	1.6164			53.7109	2.37456	0.496804	1.22029	0.123611
		56.1523	2.54605	2.71259	2.468	1.03207	4.99026	1.67062	1.16		0.72307	1.78036	1.64455	1.58962	1.31677	1.76298			56.1523	2.36851	0.506317	1.46956	0.164147
		58.5938	2.34584	2.28554	2.75608	0.567396	4.87653	1.92397	1.22		0.992499	1.92665	1.50873	1.86928	1.2737	0.983412			58.5938	2.28219	0.515389	1.42571	0.16941
		61.0352	2.34422	2.54905	3.62832	1.2267	4.84178	2.20402	1.74		0.794434	1.75578	1.60832	1.25108	1.16924	0.975043			61.0352	2.64773	0.460783	1.25898	0.149821
		63.4766	3.35017	2.26688	3.54962	2.14515	4.9236	2.71352	1.83		0.995492	1.66141	1.54178	1.08803	1.22646	1.61622			63.4766	2.96842	0.403471	1.3549	0.117481
		65.918	3.52643	2.32556	4.63097	1.85834	4.83858	2.75014	1.6		1.74369	1.69879	1.50064	1.23103	1.32362	1.3499			65.918	3.07572	0.489367	1.47461	0.0858331
		68.3594	3.1042	2.31358	5.70255	1.45447	4.41403	2.94677	1.95		1.52825	1.7377	1.54872	1.3567	1.25645	1.008			68.3594	3.12651	0.559915	1.40597	0.104649
		70.8008	2.76292	2.23805	4.80823	1.58961	4.18789	3.24274	2.44		1.0817	1.80432	1.4824	1.40512	1.18429	1.14513			70.8008	3.03849	0.427309	1.35049	0.110813
		73.2422	3.95167	2.57258	3.87948	1.45305	3.95059	3.66849	2.77		1.23311	1.55319	1.37509	1.29315	1.22429	1.17422			73.2422	3.17798	0.359781	1.30884	0.0563752
		75.6836	2.68214	2.56252	4.4528	0.852464	3.60832	3.94704	2.43		1.10819	1.63129	1.46071	1.38921	1.29008	0.775422			75.6836	2.93361	0.451873	1.27582	0.12276
		78.125	2.24652	2.19829	4.32891	1.05065	3.39126	4.20752	3.47		1.22074	1.91214	1.27601	1.4324	1.18429	1.02655			78.125	2.98474	0.452687	1.34202	0.126052
		80.5664	2.27831	2.09297	3.92649	0.778931	3.30693	4.39955	5.24		1.19337	1.48349	1.40367	1.56111	1.1048	1.26409			80.5664	3.14617	0.578505	1.33509	0.0721043
		83.0078	1.96984	2.43821	5.00114	0.67025	3.02365	4.5971	4.51		1.41184	1.55188	1.42901	1.55147	1.3482	1.17719			83.0078	3.17288	0.606145	1.4116	0.0573043
		85.4492	2.21434	2.22549	7.2907	0.884078	2.46234	5.50304	3.7		1.64125	1.76061	1.47991	1.57018	1.52846	0.551814			85.4492	3.46857	0.839668	1.42204	0.178568
		87.8906	2.80253	1.78157	4.23073	0.670651	2.02645	5.09297	3.06		1.14665	1.55711	1.44784	1.59215	1.26243	0.758847			87.8906	2.80927	0.567816	1.29417	0.127917
		90.332	3.73038	2.47003	3.88032	0.617089	1.91137	5.55311	4.26		1.51867	1.80501	1.44881	2.06808	1.45797	0.997394			90.332	3.20318	0.622392	1.54932	0.148156
		92.7734	3.56716	2.27622	5.03999	1.57447	1.82696	6.22932	4.7		1.65726	1.92865	1.53925	1.97323	1.6227	0.739167			92.7734	3.60202	0.676066	1.57671	0.181895
		95.2148	3.35662	2.23136	8.2594	2.21409	1.81351	6.22118	5.9		0.962495	1.62178	1.6214	2.00371	1.36908	0.535608			95.2148	4.28517	0.946537	1.35234	0.215142
		97.6562	3.68174	2.69528	9.82564	2.21807	2.17168	7.89342	6.77		1.19318	1.55664	1.6379	2.16033	1.64605	1.29868			97.6562	5.03655	1.17078	1.58213	0.138297
			Control								MEAN	SEM			Adversity-reared							MEAN	SEM
		Delta	1.57929	0.870407	1.3995	0.765164	1.53356	1.41391	1.2		1.25169	0.121468			2.35228	0.724284	2.54182	0.485667	1.12211	1.02593		1.37535	0.351981
		Theta	2.45294	0.742149	1.12946	1.00974	0.546784	0.770149	0.882		1.07617	0.240333			1.48466	0.753536	0.900791	0.543448	0.647614	0.970714		0.883461	0.136317
		Beta	2.57335	1.80027	1.12167	1.66762	1.00006	0.767477	0.696		1.37521	0.255296			0.640117	1.38895	1.16418	0.87021	1.32842	1.43736		1.13821	0.130274
		Gamma	2.65229	2.50307	1.1831	3.97106	2.37842	3.29319	1.68		2.52302	0.353016			1.00035	1.59475	1.44161	1.28054	1.23569	1.23472		1.29794	0.0827589

[truncated: 12 more sheets: Figure 5e, Figure 5f, Figure 5g, Figure 6a, Figure 6b, Figure 6c, Figure 6d, Figure S1_Human Subject Info, S1_Human variable names, Figure S2, Figure S3, Table S2]
